# Supplementary material for: Optical and Material Characteristics of MoS2/Cu2O Sensor for Detection of Lung Cancer Cell Types in Hydroplegia
Source: Int J Mol Sci. 2022 Apr 25;23(9):4745. doi: 10.3390/ijms23094745 (PMC9101548; doi:10.3390/ijms23094745)
Supplement: Supplementary file 1 [file ijms-23-04745-s001.zip]

Archive with 1 entries (1 files):
- ijms-1689894-supplementary.pdf
